# Supplementary material for: KPC-2 allelic variants in Klebsiella pneumoniae isolates resistant to ceftazidime-avibactam from Argentina: blaKPC-80, blaKPC-81, blaKPC-96 and blaKPC-97
Source: Microbiol Spectr. 2024 Feb 6;12(3):e04111-23. doi: 10.1128/spectrum.04111-23 (PMC10913460; doi:10.1128/spectrum.04111-23)
Supplement: Supplemental tables — Table S1 to S3. [file spectrum.04111-23-s0001.xlsx]

## Sheet: Hoja1
Supplementary Table 1. FASTQC and Kraken2 Results
Filename	Kpn25399_1.fastq.gz	Kpn25399_2.fastq.gz	Kpn25752_1.fastq.gz	Kpn25752_2.fastq.gz	Kpn25197_1.fastq.gz	Kpn25197_2.fastq.gz	Kpn25923_1.fastq.gz	Kpn25923_2.fastq.gz
File type	Conventional base calls	Conventional base calls	Conventional base calls	Conventional base calls	Conventional base calls	Conventional base calls	Conventional base calls	Conventional base calls
Encoding	Sanger / Illumina 1.9	Sanger / Illumina 1.9	Sanger / Illumina 1.9	Sanger / Illumina 1.9	Sanger / Illumina 1.9	Sanger / Illumina 1.9	Sanger / Illumina 1.9	Sanger / Illumina 1.9
Total Sequences	333706	333706	643919	643919	258251	258251	1779883	1779883
Sequences flagged as poor quality	0	0	0	0	0	0	0	0
Sequence length	20-251	20-251	20-251	20-251	20-251	20-251	20-251	20-251
%GC	56	56	57	57	57	56	57	57
Kraken2	Klebsiella pneumoniae		Klebsiella pneumoniae		Klebsiella pneumoniae		Klebsiella pneumoniae
Supplementary Table 2. QUAST Results
Assembly	M25399_unicycler	M25752_unicycler	M25197_unicycler	M25923_unicycler
# contigs	61	87	79	127
Largest contig	698217	490277	434260	376518
Total length	5424981	5533314	5495666	5718184
GC (%)	57.33	57.30	57.26	57.19
N50	306403	220760	223904	131256
L50	7	9	8	13
# N's per 100 kbp	0.00	0.00	0.00	0.00
Supplementary Table 3. Resistome
	ISOLATE
	KPN-blaKPC-80	KPN-blaKPC-81	KPN-blaKPC-96	KPN-blaKPC-97	Affected antibiotic
AMRFinder y Resfinder			aadA1	aadA1	STREPTOMYCIN
		aadA2	aadA2	aadA2	STREPTOMYCIN
	aadA16				STREPTOMYCIN
	aac(3)-IId				GENTAMICIN
		aac(3)-IV	aac(3)-IV		GENTAMICIN/TOBRAMYCIN
	aac(6')-Ib	aac(6')-Ib		aac(6')-Ib	AMIKACIN/KANAMYCIN/TOBRAMYCIN
		aph(3')-Ia		aph(3')-Ia	KANAMYCIN
		aph(4)-Ia			HYGROMYCIN
	arr-3				RIFAMYCIN
	blaOXA-1				BETA-LACTAM
	blaSHV-11	blaSHV-11	blaSHV-11	blaSHV-11	BETA-LACTAM
	blaTEM-1	blaTEM-1		blaTEM-1	BETA-LACTAM
		catA1		catA1	CHLORAMPHENICOL
		cmlA1	cmlA1	cmlA1	CHLORAMPHENICOL
		dfrA12	dfrA12	dfrA12	TRIMETHOPRIM
	dfrA27				TRIMETHOPRIM
	fosA	fosA	fosA	fosA	FOSFOMYCIN
	gyrA_S83I	gyrA_S83I	gyrA_S83I	gyrA_S83I	QUINOLONE
				gyrA_D87N	QUINOLONE
		mph(A)	mph(A)	mph(A)	MACROLIDE
	oqxA	oqxA	oqxA	oqxA	PHENICOL/QUINOLONE
	oqxB	oqxB	oqxB	oqxB	PHENICOL/QUINOLONE
		pmrB_R256G	pmrB_R256G	pmrB_R256G	COLISTIN
	qacEdelta1	qacEdelta1	qacEdelta1	qacEdelta1	QUATERNARY AMMONIUM
		qacL	qacL	qacL	QUATERNARY AMMONIUM
	qnrB6	qnrB19			QUINOLONE
	sul1	sul1	sul1	sul1	SULFONAMIDE
		sul3	sul3	sul3	SULFONAMIDE
